# Supplementary material for: Mitochondrial Genomic Landscape: A Portrait of the Mitochondrial Genome 40 Years after the First Complete Sequence
Source: Life (Basel). 2021 Jul 6;11(7):663. doi: 10.3390/life11070663 (PMC8303319; doi:10.3390/life11070663)
Supplement: Supplementary file 1 [file life-11-00663-s001.zip]

Archive with 1 entries (1 files):
- life-1281005-supplementary.pdf
